# Supplementary material for: My Second Thoughts About Abdominoplasty: A Video Interview With Dr Francisco Villegas
Source: Aesthet Surg J Open Forum. 2023 Nov 29;5:ojad106. doi: 10.1093/asjof/ojad106 (PMC10903168; doi:10.1093/asjof/ojad106)
Supplement: ojad106_Supplementary_Data [file ojad106_Supplementary_Data.zip]

Archive with 1 entries (1 files):
- FTOST-Dr. Francisco Villegas.m4v
